# Supplementary material for: Integration analysis based on fatty acid metabolism robustly predicts prognosis, dissecting immunity microenvironment and aiding immunotherapy for soft tissue sarcoma
Source: Front Genet. 2023 Mar 30;14:1161791. doi: 10.3389/fgene.2023.1161791 (PMC10097927; doi:10.3389/fgene.2023.1161791)
Supplement: Supplementary file 2 [file Table3.XLSX]

## Sheet: Sheet1
Table S3. The source and culture conditions of the cell line
Cell name	source	culture conditions
HSF	Fenghui Biotechnology Co., Ltd. (Hunan, China)	Dulbecco’s modified Eagle’s medium (Gibco, United States), with 10% fetal bovine serum (Gibco, United States) and 1% penicillinstreptomycin solution (NCM Biotech, China)
SW872	Procell Life Science&Technology Co.,Ltd. (Hubei, China)
SW982	American Type Culture Collection (ATCC)
