# Supplementary material for: Integration analysis based on fatty acid metabolism robustly predicts prognosis, dissecting immunity microenvironment and aiding immunotherapy for soft tissue sarcoma
Source: Front Genet. 2023 Mar 30;14:1161791. doi: 10.3389/fgene.2023.1161791 (PMC10097927; doi:10.3389/fgene.2023.1161791)
Supplement: Supplementary file 6 [file Table4.XLSX]

## Sheet: S4
Table S4: The primer sequences for qRT-PCR.
Gene	Primer Sequence (5'-3')
GAPDH (F)	CAGGAGGCATTGCTGATGAT
GAPDH (R)	GAAGGCTGGGGCTCATTT
RDH16 (F)	GAAGGAGTGCGTGAGAGACAAAGG
RDH16 (R)	TGGTCACAGCAGTCTTGAAATAGCC
CYP1A1 (F)	TCGGCCACGGAGTTTCTTC
CYP1A1 (R)	GGTCAGCATGTGCCCAATCA
CEL (F)	CCTTTGATGTCTACACCGAGTCCTG
CEL (R)	GGCACTCTTGGCATTGGCTCTG
PTS (F)	TGGAGAGATTGACCCTGCTACGG
PTS (R)	TTTCAGTCGTGCTCACCACATCTG
GRHPR (F)	CCAAGGAGCTAGAGCGAGGT
GRHPR (R)	GGTGGTATCTGTCAGGACATCTG
ECI2 (F)	CGATGGCGTACTTGGCTTGGAG
ECI2 (R)	TTCTGACTGGCTCTCATTGCTGTTC
