# Supplementary material for: Integration analysis based on fatty acid metabolism robustly predicts prognosis, dissecting immunity microenvironment and aiding immunotherapy for soft tissue sarcoma
Source: Front Genet. 2023 Mar 30;14:1161791. doi: 10.3389/fgene.2023.1161791 (PMC10097927; doi:10.3389/fgene.2023.1161791)
Supplement: Supplementary file 7 [file Table1.XLSX]

## Sheet: Sheet1
Table S1. The Fatty-acid related genes
Symbol	Pathway	Source
AADAT	Fatty-acid metabolism	Msidgb HALLMARK
ACAA1	Fatty-acid metabolism	Msidgb HALLMARK
ACAA2	Fatty-acid metabolism	Msidgb HALLMARK
ACADL	Fatty-acid metabolism	Msidgb HALLMARK
ACADM	Fatty-acid metabolism	Msidgb HALLMARK
ACADS	Fatty-acid metabolism	Msidgb HALLMARK
ACADVL	Fatty-acid metabolism	Msidgb HALLMARK
ACAT2	Fatty-acid metabolism	Msidgb HALLMARK
ACO2	Fatty-acid metabolism	Msidgb HALLMARK
ACOT2	Fatty-acid metabolism	Msidgb HALLMARK
ACOT8	Fatty-acid metabolism	Msidgb HALLMARK
ACOX1	Fatty-acid metabolism	Msidgb HALLMARK
ACSL1	Fatty-acid metabolism	Msidgb HALLMARK
ACSL4	Fatty-acid metabolism	Msidgb HALLMARK
ACSL5	Fatty-acid metabolism	Msidgb HALLMARK
ACSM3	Fatty-acid metabolism	Msidgb HALLMARK
ACSS1	Fatty-acid metabolism	Msidgb HALLMARK
ADH1C	Fatty-acid metabolism	Msidgb HALLMARK
ADH7	Fatty-acid metabolism	Msidgb HALLMARK
ADIPOR2	Fatty-acid metabolism	Msidgb HALLMARK
ADSL	Fatty-acid metabolism	Msidgb HALLMARK
ALAD	Fatty-acid metabolism	Msidgb HALLMARK
ALDH1A1	Fatty-acid metabolism	Msidgb HALLMARK
ALDH3A1	Fatty-acid metabolism	Msidgb HALLMARK
ALDH3A2	Fatty-acid metabolism	Msidgb HALLMARK
ALDH9A1	Fatty-acid metabolism	Msidgb HALLMARK
ALDOA	Fatty-acid metabolism	Msidgb HALLMARK
AOC3	Fatty-acid metabolism	Msidgb HALLMARK
APEX1	Fatty-acid metabolism	Msidgb HALLMARK
AQP7	Fatty-acid metabolism	Msidgb HALLMARK
AUH	Fatty-acid metabolism	Msidgb HALLMARK
BCKDHB	Fatty-acid metabolism	Msidgb HALLMARK
BLVRA	Fatty-acid metabolism	Msidgb HALLMARK
BMPR1B	Fatty-acid metabolism	Msidgb HALLMARK
BPHL	Fatty-acid metabolism	Msidgb HALLMARK
CA2	Fatty-acid metabolism	Msidgb HALLMARK
CA4	Fatty-acid metabolism	Msidgb HALLMARK
CA6	Fatty-acid metabolism	Msidgb HALLMARK
CBR1	Fatty-acid metabolism	Msidgb HALLMARK
CBR3	Fatty-acid metabolism	Msidgb HALLMARK
CD1D	Fatty-acid metabolism	Msidgb HALLMARK
CD36	Fatty-acid metabolism	Msidgb HALLMARK
CEL	Fatty-acid metabolism	Msidgb HALLMARK
CIDEA	Fatty-acid metabolism	Msidgb HALLMARK
CPOX	Fatty-acid metabolism	Msidgb HALLMARK
CPT1A	Fatty-acid metabolism	Msidgb HALLMARK
CPT2	Fatty-acid metabolism	Msidgb HALLMARK
CRAT	Fatty-acid metabolism	Msidgb HALLMARK
CRYZ	Fatty-acid metabolism	Msidgb HALLMARK
CYP1A1	Fatty-acid metabolism	Msidgb HALLMARK
CYP4A11	Fatty-acid metabolism	Msidgb HALLMARK
CYP4A22	Fatty-acid metabolism	Msidgb HALLMARK
D2HGDH	Fatty-acid metabolism	Msidgb HALLMARK
DECR1	Fatty-acid metabolism	Msidgb HALLMARK
DHCR24	Fatty-acid metabolism	Msidgb HALLMARK
DLD	Fatty-acid metabolism	Msidgb HALLMARK
DLST	Fatty-acid metabolism	Msidgb HALLMARK
ECH1	Fatty-acid metabolism	Msidgb HALLMARK
ECHS1	Fatty-acid metabolism	Msidgb HALLMARK
ECI1	Fatty-acid metabolism	Msidgb HALLMARK
ECI2	Fatty-acid metabolism	Msidgb HALLMARK
EHHADH	Fatty-acid metabolism	Msidgb HALLMARK
ELOVL5	Fatty-acid metabolism	Msidgb HALLMARK
ENO2	Fatty-acid metabolism	Msidgb HALLMARK
ENO3	Fatty-acid metabolism	Msidgb HALLMARK
EPHX1	Fatty-acid metabolism	Msidgb HALLMARK
ERP29	Fatty-acid metabolism	Msidgb HALLMARK
ETFDH	Fatty-acid metabolism	Msidgb HALLMARK
FABP1	Fatty-acid metabolism	Msidgb HALLMARK
FABP2	Fatty-acid metabolism	Msidgb HALLMARK
FASN	Fatty-acid metabolism	Msidgb HALLMARK
FH	Fatty-acid metabolism	Msidgb HALLMARK
FMO1	Fatty-acid metabolism	Msidgb HALLMARK
G0S2	Fatty-acid metabolism	Msidgb HALLMARK
GABARAPL1	Fatty-acid metabolism	Msidgb HALLMARK
GAD2	Fatty-acid metabolism	Msidgb HALLMARK
GAPDHS	Fatty-acid metabolism	Msidgb HALLMARK
GCDH	Fatty-acid metabolism	Msidgb HALLMARK
GLUL	Fatty-acid metabolism	Msidgb HALLMARK
GPD1	Fatty-acid metabolism	Msidgb HALLMARK
GPD2	Fatty-acid metabolism	Msidgb HALLMARK
GRHPR	Fatty-acid metabolism	Msidgb HALLMARK
GSTZ1	Fatty-acid metabolism	Msidgb HALLMARK
H2AZ1	Fatty-acid metabolism	Msidgb HALLMARK
HADH	Fatty-acid metabolism	Msidgb HALLMARK
HADHB	Fatty-acid metabolism	Msidgb HALLMARK
HAO2	Fatty-acid metabolism	Msidgb HALLMARK
HCCS	Fatty-acid metabolism	Msidgb HALLMARK
HIBCH	Fatty-acid metabolism	Msidgb HALLMARK
HMGCL	Fatty-acid metabolism	Msidgb HALLMARK
HMGCS1	Fatty-acid metabolism	Msidgb HALLMARK
HMGCS2	Fatty-acid metabolism	Msidgb HALLMARK
HPGD	Fatty-acid metabolism	Msidgb HALLMARK
HSD17B10	Fatty-acid metabolism	Msidgb HALLMARK
HSD17B11	Fatty-acid metabolism	Msidgb HALLMARK
HSD17B4	Fatty-acid metabolism	Msidgb HALLMARK
HSD17B7	Fatty-acid metabolism	Msidgb HALLMARK
HSDL2	Fatty-acid metabolism	Msidgb HALLMARK
HSP90AA1	Fatty-acid metabolism	Msidgb HALLMARK
HSPH1	Fatty-acid metabolism	Msidgb HALLMARK
IDH1	Fatty-acid metabolism	Msidgb HALLMARK
IDH3B	Fatty-acid metabolism	Msidgb HALLMARK
IDH3G	Fatty-acid metabolism	Msidgb HALLMARK
IDI1	Fatty-acid metabolism	Msidgb HALLMARK
IL4I1	Fatty-acid metabolism	Msidgb HALLMARK
INMT	Fatty-acid metabolism	Msidgb HALLMARK
KMT5A	Fatty-acid metabolism	Msidgb HALLMARK
LDHA	Fatty-acid metabolism	Msidgb HALLMARK
LGALS1	Fatty-acid metabolism	Msidgb HALLMARK
LTC4S	Fatty-acid metabolism	Msidgb HALLMARK
MAOA	Fatty-acid metabolism	Msidgb HALLMARK
MCEE	Fatty-acid metabolism	Msidgb HALLMARK
MDH1	Fatty-acid metabolism	Msidgb HALLMARK
MDH2	Fatty-acid metabolism	Msidgb HALLMARK
ME1	Fatty-acid metabolism	Msidgb HALLMARK
METAP1	Fatty-acid metabolism	Msidgb HALLMARK
MGLL	Fatty-acid metabolism	Msidgb HALLMARK
MIF	Fatty-acid metabolism	Msidgb HALLMARK
MLYCD	Fatty-acid metabolism	Msidgb HALLMARK
NBN	Fatty-acid metabolism	Msidgb HALLMARK
NCAPH2	Fatty-acid metabolism	Msidgb HALLMARK
NSDHL	Fatty-acid metabolism	Msidgb HALLMARK
NTHL1	Fatty-acid metabolism	Msidgb HALLMARK
ODC1	Fatty-acid metabolism	Msidgb HALLMARK
OSTC	Fatty-acid metabolism	Msidgb HALLMARK
PCBD1	Fatty-acid metabolism	Msidgb HALLMARK
PDHA1	Fatty-acid metabolism	Msidgb HALLMARK
PDHB	Fatty-acid metabolism	Msidgb HALLMARK
PPARA	Fatty-acid metabolism	Msidgb HALLMARK
PRDX6	Fatty-acid metabolism	Msidgb HALLMARK
PSME1	Fatty-acid metabolism	Msidgb HALLMARK
PTPRG	Fatty-acid metabolism	Msidgb HALLMARK
PTS	Fatty-acid metabolism	Msidgb HALLMARK
RAP1GDS1	Fatty-acid metabolism	Msidgb HALLMARK
RDH11	Fatty-acid metabolism	Msidgb HALLMARK
RDH16	Fatty-acid metabolism	Msidgb HALLMARK
REEP6	Fatty-acid metabolism	Msidgb HALLMARK
RETSAT	Fatty-acid metabolism	Msidgb HALLMARK
S100A10	Fatty-acid metabolism	Msidgb HALLMARK
SDHA	Fatty-acid metabolism	Msidgb HALLMARK
SDHC	Fatty-acid metabolism	Msidgb HALLMARK
SDHD	Fatty-acid metabolism	Msidgb HALLMARK
SERINC1	Fatty-acid metabolism	Msidgb HALLMARK
SLC22A5	Fatty-acid metabolism	Msidgb HALLMARK
SMS	Fatty-acid metabolism	Msidgb HALLMARK
SUCLA2	Fatty-acid metabolism	Msidgb HALLMARK
SUCLG1	Fatty-acid metabolism	Msidgb HALLMARK
SUCLG2	Fatty-acid metabolism	Msidgb HALLMARK
TDO2	Fatty-acid metabolism	Msidgb HALLMARK
TP53INP2	Fatty-acid metabolism	Msidgb HALLMARK
UBE2L6	Fatty-acid metabolism	Msidgb HALLMARK
UGDH	Fatty-acid metabolism	Msidgb HALLMARK
UROD	Fatty-acid metabolism	Msidgb HALLMARK
UROS	Fatty-acid metabolism	Msidgb HALLMARK
VNN1	Fatty-acid metabolism	Msidgb HALLMARK
YWHAH	Fatty-acid metabolism	Msidgb HALLMARK
