# Supplementary material for: Integration analysis based on fatty acid metabolism robustly predicts prognosis, dissecting immunity microenvironment and aiding immunotherapy for soft tissue sarcoma
Source: Front Genet. 2023 Mar 30;14:1161791. doi: 10.3389/fgene.2023.1161791 (PMC10097927; doi:10.3389/fgene.2023.1161791)
Supplement: Supplementary file 8 [file Table5.XLSX]

## Sheet: Sheet2
Table-S3: The Coefficient of the Fatty-acid genes in the final model
Gene	Coefficient
RDH16	0.105409
CYP1A1	0.0618775
CEL	0.0246557
PTS	0.0126009
GRHPR	0.0105145
ECI2	0.00843662
FASN	0.00231998
MIF	0.00142422
ELOVL5	0.00122711
ODC1	0.00119382
OSTC	0.000326239
AOC3	-0.000462406
HPGD	-0.000561702
UBE2L6	-0.00149013
ALDH1A1	-0.00223971
CBR3	-0.00279676
PCBD1	-0.00653212
LTC4S	-0.398906
